# Supplementary material for: Navigating water crisis, cholera, and refugee context: Lessons from Nakivale refugee settlement, Isingiro District, Uganda
Source: PLOS Glob Public Health. 2025 Feb 4;5(2):e0004201. doi: 10.1371/journal.pgph.0004201 (PMC11793826; doi:10.1371/journal.pgph.0004201)
Supplement: S1 Data — (XLS) [file pgph.0004201.s001.xls]

## Sheet: Cholera data
S.N	AGE	Age group	Age group2	SEX	Village/cell	NATIONALITY	District	Subcounty	Parish/ward	Date of onset	Outcome	Diarrhea	Vomiting	Abdominal pain	Dehydration	generalised body weakness
88	0.0575342	0-9yrs	(0-5)	M	Nyarugugu C	Refugee	Isingiro	kashumba	kashojwa	2021-08-11	alive	yes	yes	yes	yes	yes
146	0.333333	0-9yrs	(0-5)	F	Nyarugugu B	Refugee	Isingiro	kashumba	kashojwa	2021-11-15	alive	yes	yes	yes	yes	yes
70	0.5	0-9yrs	(0-5)	M	Nyarugugu C	Refugee	Isingiro	kashumba	kashojwa	2021-08-11	alive	yes	yes	yes	yes	yes
55	0.583333	0-9yrs	(0-5)	M	Nyarugugu C	Refugee	Isingiro	kashumba	kashojwa	2021-11-07	alive	yes	yes	yes	yes	no
71	0.583333	0-9yrs	(0-5)	M	Nyarugugu C	Refugee	Isingiro	kashumba	kashojwa	2021-08-11	alive	yes	yes	yes	yes	yes
141	0.666667	0-9yrs	(0-5)	F	Nyarugugu B	Refugee	Isingiro	kashumba	kashojwa	2021-11-14	alive	yes	yes	yes	yes	yes
106	0.75	0-9yrs	(0-5)	F	Nyarugugu C	Refugee	Isingiro	kashumba	kashojwa	2021-11-10	alive	yes	yes	yes	yes	yes
129	0.75	0-9yrs	(0-5)	M	Nyarugugu C	Refugee	Isingiro	kashumba	kashojwa	2021-11-12	alive	yes	yes	yes	yes	yes
156	0.75	0-9yrs	(0-5)	F	Nyarugugu C	Refugee	isingiro	kashumba	kashojwa	2021-11-19	alive	yes	yes	yes	yes	yes
25	1	0-9yrs	(0-5)	F	Nyarugugu C	Refugee	Isingiro	kashumba	kashojwa	2021-11-05	Alive	yes	yes	yes	yes	no
31	1	0-9yrs	(0-5)	M	Nyarugugu C	Refugee	Isingiro	kashumba	kashojwa	2021-11-05	alive	yes	yes	yes	yes	no
95	1	0-9yrs	(0-5)	F	Nyarugugu C	Refugee	Isingiro	kashumba	kashojwa	2021-11-09	alive	yes	yes	yes	yes	yes
111	1	0-9yrs	(0-5)	F	Nyarugugu C	Refugee	Isingiro	kashumba	kashojwa	2021-11-11	alive	yes	yes	yes	yes	yes
123	1	0-9yrs	(0-5)	M	Nyarugugu C	Refugee	Isingiro	kashumba	kashojwa	2021-11-11	alive	yes	yes	yes	yes	yes
134	1	0-9yrs	(0-5)	M	Nyarugugu C	Refugee	Isingiro	kashumba	kashojwa	2021-11-13	alive	yes	yes	yes	yes	yes
136	1	0-9yrs	(0-5)	F	Nyarugugu C	Refugee	Isingiro	kashumba	kashojwa	2021-11-13	alive	yes	yes	yes	yes	yes
138	1	0-9yrs	(0-5)	F	Nyarugugu B	Refugee	Isingiro	kashumba	kashojwa	2021-11-13	alive	yes	yes	yes	yes	yes
163	1	0-9yrs	(0-5)	M	New congo	Refugee	isingiro	kashumba	kashojwa	2021-11-22	alive	yes	yes	yes	yes	yes
79	1.08333	0-9yrs	(0-5)	M	Sangano	Refugee	Isingiro	kashumba	kashojwa	2021-08-11	alive	yes	yes	yes	yes	yes
28	1.33333	0-9yrs	(0-5)	F	Nyarugugu C	Refugee	Isingiro	kashumba	kashojwa	2021-11-05	Alive	yes	yes	yes	yes	no
80	1.75	0-9yrs	(0-5)	F	Nyarugugu C	Refugee	Isingiro	kashumba	kashojwa	2021-08-11	alive	yes	yes	yes	yes	yes
68	1.91667	0-9yrs	(0-5)	M	Nyarugugu C	Refugee	Isingiro	kashumba	kashojwa	2021-08-11	alive	yes	yes	yes	yes	yes
35	2	0-9yrs	(0-5)	F	Nyarugugu C	Refugee	isingiro	kashumba	kashojwa	2021-11-06	Alive	yes	yes	yes	yes	no
45	2	0-9yrs	(0-5)	F	Nyarugugu B	Refugee	Isingiro	kashumba	kashojwa	2021-11-06	alive	yes	yes	yes	yes	no
52	2	0-9yrs	(0-5)	F	Nyarugugu C	Refugee	Isingiro	kashumba	kashojwa	2021-11-07	alive	yes	yes	yes	yes	no
82	2	0-9yrs	(0-5)	F	Nyarugugu C	Refugee	Isingiro	kashumba	kashojwa	2021-08-11	alive	yes	yes	yes	yes	yes
85	2	0-9yrs	(0-5)	M	Nyarugugu C	Refugee	Isingiro	kashumba	kashojwa	2021-08-11	alive	yes	yes	yes	yes	yes
90	2	0-9yrs	(0-5)	F	Nyarugugu B	Refugee	Isingiro	kashumba	kashojwa	2021-11-08	alive	yes	yes	yes	yes	yes
93	2	0-9yrs	(0-5)	F	Nyarugugu C	Refugee	Isingiro	kashumba	kashojwa	2021-11-09	alive	yes	yes	yes	yes	yes
101	2	0-9yrs	(0-5)	M	Nyarugugu B	Refugee	Isingiro	kashumba	kashojwa	2021-11-10	alive	yes	yes	yes	yes	yes
110	2	0-9yrs	(0-5)	F	Nyarugugu B	Refugee	Isingiro	kashumba	kashojwa	2021-11-11	alive	yes	yes	yes	yes	yes
114	2	0-9yrs	(0-5)	F	Nyarugugu C	Refugee	Isingiro	kashumba	kashojwa	2021-11-11	alive	yes	yes	yes	yes	yes
117	2	0-9yrs	(0-5)	M	Nyarugugu C	Refugee	Isingiro	kashumba	kashojwa	2021-11-11	alive	yes	yes	yes	yes	yes
132	2	0-9yrs	(0-5)	F	Sangano	Refugee	Isingiro	kashumba	kashojwa	2021-11-13	alive	yes	yes	yes	yes	yes
145	2	0-9yrs	(0-5)	F	Nyarugugu C	Refugee	Isingiro	kashumba	kashojwa	2021-11-15	alive	yes	yes	yes	yes	yes
155	2	0-9yrs	(0-5)	F	Nyarugugu B	Refugee	isingiro	kashumba	kashojwa	2021-11-19	alive	yes	yes	yes	yes	yes
168	2	0-9yrs	(0-5)	M	Nyarugugu B	Refugee	isingiro	kashumba	kashojwa	2021-11-26	yes	yes	yes	yes	yes	yes
73	2.08333	0-9yrs	(0-5)	M	Nyarugugu C	Refugee	Isingiro	kashumba	kashojwa	2021-08-11	alive	yes	yes	yes	yes	yes
15	3	0-9yrs	(0-5)	M	Nyarugugu C	Refugee	Isingiro	kashumba	kashojwa	2021-11-04	Alive	yes	yes	yes	yes	no
76	3	0-9yrs	(0-5)	F	Nyarugugu C	Refugee	Isingiro	kashumba	kashojwa	2021-08-11	alive	yes	yes	yes	yes	yes
77	4	0-9yrs	(0-5)	M	Nyarugugu C	Refugee	Isingiro	kashumba	kashojwa	2021-08-11	alive	yes	yes	yes	yes	yes
105	4	0-9yrs	(0-5)	M	Nyarugugu B	Refugee	Isingiro	kashumba	kashojwa	2021-11-10	alive	yes	yes	yes	yes	yes
6	5	0-9yrs	(0-5)	M	Nyarugugu C	Refugee	Isingiro	kashumba	kashojwa	2021-11-04	Alive	yes	yes	yes	yes	no
17	5	0-9yrs	(0-5)	M	Nyarugugu C	Refugee	Isingiro	kashumba	kashojwa	2021-11-04	Alive	yes	yes	yes	yes	no
96	5	0-9yrs	(0-5)	M	Nyarugugu C	Refugee	Isingiro	kashumba	kashojwa	2021-11-09	alive	yes	yes	yes	yes	yes
13	6	0-9yrs	(6-9)	F	Nyarugugu C	Refugee	Isingiro	kashumba	kashojwa	2021-11-04	Alive	yes	yes	yes	yes	no
22	6	0-9yrs	(6-9)	M	Nyarugugu B	Refugee	Isingiro	kashumba	kashojwa	2021-11-03	Alive	yes	yes	yes	yes	no
115	6	0-9yrs	(6-9)	M	Nyarugugu B	Refugee	Isingiro	kashumba	kashojwa	2021-11-11	alive	yes	yes	yes	yes	yes
153	6	0-9yrs	(6-9)	F	Kashojwa B	Refugee	Isingiro	kashumba	kashojwa	2021-11-17	alive	yes	yes	yes	yes	yes
7	7	0-9yrs	(6-9)	M	Nyarugugu C	Refugee	Isingiro	kashumba	kashojwa	2021-11-03	Alive	yes	yes	yes	yes	no
10	7	0-9yrs	(6-9)	F	Nyarugugu B	Refugee	Isingiro	kashumba	kashojwa	2021-11-04	Alive	yes	yes	yes	yes	no
41	7	0-9yrs	(6-9)	F	Nyarugugu B	Refugee	Isingiro	kashumba	kashojwa	2021-11-05	alive	yes	yes	yes	yes	no
57	7	0-9yrs	(6-9)	F	Nyarugugu B	Refugee	Isingiro	kashumba	kashojwa	2021-11-07	alive	yes	yes	yes	yes	no
62	7	0-9yrs	(6-9)	M	Nyarugugu C	Refugee	Isingiro	kashumba	kashojwa	2021-11-07	alive	yes	yes	yes	yes	yes
69	7	0-9yrs	(6-9)	F	Nyarugugu C	Refugee	Isingiro	kashumba	kashojwa	2021-08-11	alive	yes	yes	yes	yes	yes
72	7	0-9yrs	(6-9)	F	Nyarugugu B	Refugee	Isingiro	kashumba	kashojwa	2021-08-11	alive	yes	yes	yes	yes	yes
131	7	0-9yrs	(6-9)	F	Nyarugugu C	Refugee	Isingiro	kashumba	kashojwa	2021-11-12	alive	yes	yes	yes	yes	yes
54	8	0-9yrs	(6-9)	F	Nyarugugu B	Refugee	Isingiro	kashumba	kashojwa	2021-11-07	alive	yes	yes	yes	yes	no
60	8	0-9yrs	(6-9)	F	Nyarugugu C	Refugee	Isingiro	kashumba	kashojwa	2021-11-07	alive	yes	yes	yes	yes	yes
142	8	0-9yrs	(6-9)	F	Nyarugugu C	Refugee	Isingiro	kashumba	kashojwa	2021-11-14	alive	yes	yes	yes	yes	yes
157	8	0-9yrs	(6-9)	F	Nyarugugu B	Refugee	isingiro	kashumba	kashojwa	2021-11-20	alive	yes	yes	yes	yes	yes
8	9	0-9yrs	(6-9)	M	Nyarugugu B	Refugee	Isingiro	kashumba	kashojwa	2021-11-04	Alive	yes	yes	yes	yes	no
16	9	0-9yrs	(6-9)	M	Nyarugugu C	Refugee	Isingiro	kashumba	kashojwa	2021-11-04	Alive	yes	yes	yes	yes	no
27	9	0-9yrs	(6-9)	F	Nyarugugu C	Refugee	Isingiro	kashumba	kashojwa	2021-11-05	Alive	yes	yes	yes	yes	no
11	10	10-19yrs	(10-19)	F	Nyarugugu B	Refugee	Isingiro	kashumba	kashojwa	2021-11-04	Alive	yes	yes	yes	yes	no
23	10	10-19yrs	(10-19)	M	Nyarugugu C	Refugee	Isingiro	kashumba	kashojwa	2021-11-05	Alive	yes	yes	yes	yes	no
37	10	10-19yrs	(10-19)	M	Nyarugugu B	Refugee	Isingiro	kashumba	kashojwa	2021-11-06	alive	yes	yes	yes	yes	no
49	10	10-19yrs	(10-19)	F	Nyarugugu C	Refugee	Isingiro	kashumba	kashojwa	2021-11-07	alive	yes	yes	yes	yes	no
103	10	10-19yrs	(10-19)	M	Nyarugugu B	Refugee	Isingiro	kashumba	kashojwa	2021-11-10	alive	yes	yes	yes	yes	yes
124	10	10-19yrs	(10-19)	F	Nyarugugu B	Refugee	Isingiro	kashumba	kashojwa	2021-11-11	alive	yes	yes	yes	yes	yes
130	10	10-19yrs	(10-19)	F	Nyarugugu C	Refugee	Isingiro	kashumba	kashojwa	2021-11-12	alive	yes	yes	yes	yes	yes
137	10	10-19yrs	(10-19)	F	Nyarugugu C	Refugee	Isingiro	kashumba	kashojwa	2021-11-13	alive	yes	yes	yes	yes	yes
29	11	10-19yrs	(10-19)	F	Nyarugugu B	Refugee	Isingiro	kashumba	kashojwa	2021-11-04	Alive	yes	yes	yes	yes	no
53	11	10-19yrs	(10-19)	M	Nyarugugu C	Refugee	Isingiro	kashumba	kashojwa	2021-11-07	alive	yes	yes	yes	yes	no
65	11	10-19yrs	(10-19)	M	Nyarugugu B	Refugee	Isingiro	kashumba	kashojwa	2021-08-11	alive	yes	yes	yes	yes	yes
83	11	10-19yrs	(10-19)	F	Nyarugugu B	Refugee	Isingiro	kashumba	kashojwa	2021-08-11	alive	yes	yes	yes	yes	yes
91	11	10-19yrs	(10-19)	M	Nyarugugu B	Refugee	Isingiro	kashumba	kashojwa	2021-11-08	alive	yes	yes	yes	yes	yes
126	11	10-19yrs	(10-19)	M	Nyarugugu B	Refugee	Isingiro	kashumba	kashojwa	2021-11-11	alive	yes	yes	yes	yes	yes
160	11	10-19yrs	(10-19)	F	Nyarugugu C	Refugee	isingiro	kashumba	kashojwa	2021-11-20	alive	yes	yes	yes	yes	yes
5	12	10-19yrs	(10-19)	F	Nyarugugu C	Refugee	Isingiro	kashumba	kashojwa	2021-11-03	Alive	yes	yes	yes	yes	no
14	12	10-19yrs	(10-19)	M	Nyarugugu C	Refugee	Isingiro	kashumba	kashojwa	2021-11-04	Alive	yes	yes	yes	yes	no
44	12	10-19yrs	(10-19)	F	Nyarugugu C	Refugee	Isingiro	kashumba	kashojwa	2021-11-06	alive	yes	yes	yes	yes	no
47	12	10-19yrs	(10-19)	F	Nyarugugu C	Refugee	Isingiro	kashumba	kashojwa	2021-11-06	alive	yes	yes	yes	yes	no
58	12	10-19yrs	(10-19)	F	Nyarugugu B	Refugee	Isingiro	kashumba	kashojwa	2021-11-07	alive	yes	yes	yes	yes	no
74	12	10-19yrs	(10-19)	F	Nyarugugu C	Refugee	Isingiro	kashumba	kashojwa	2021-08-11	alive	yes	yes	yes	yes	yes
75	12	10-19yrs	(10-19)	F	Nyarugugu C	Refugee	Isingiro	kashumba	kashojwa	2021-08-11	alive	yes	yes	yes	yes	yes
161	12	10-19yrs	(10-19)	F	Nyarugugu C	Refugee	isingiro	kashumba	kashojwa	2021-11-20	alive	yes	yes	yes	yes	yes
34	13	10-19yrs	(10-19)	F	Nyarugugu C	Refugee	Isingiro	kashumba	kashojwa	2021-11-06	alive	yes	yes	yes	yes	no
50	13	10-19yrs	(10-19)	F	Nyarugugu B	Refugee	Isingiro	kashumba	kashojwa	2021-11-07	alive	yes	yes	yes	yes	no
99	13	10-19yrs	(10-19)	M	Nyarugugu C	Refugee	Isingiro	kashumba	kashojwa	2021-11-10	alive	yes	yes	yes	yes	yes
113	13	10-19yrs	(10-19)	M	Nyarugugu C	Refugee	Isingiro	kashumba	kashojwa	2021-11-11	alive	yes	yes	yes	yes	yes
128	13	10-19yrs	(10-19)	F	Nyarugugu C	Refugee	Isingiro	kashumba	kashojwa	2021-11-11	alive	yes	yes	yes	yes	yes
149	13	10-19yrs	(10-19)	M	Nyarugugu C	Refugee	Isingiro	kashumba	kashojwa	2021-11-16	alive	yes	yes	yes	yes	yes
150	13	10-19yrs	(10-19)	M	Nyarugugu B	Refugee	Isingiro	kashumba	kashojwa	2021-11-17	alive	yes	yes	yes	yes	yes
172	13	10-19yrs	(10-19)	F	Nyarugugu C	Refugee	isingiro	kashumba	kashojwa	2021-11-28	yes	yes	yes	yes	yes	yes
158	14	10-19yrs	(10-19)	F	Nyarugugu B	Refugee	isingiro	kashumba	kashojwa	2021-11-20	alive	yes	yes	yes	yes	yes
9	15	10-19yrs	(10-19)	F	Nyarugugu C	Refugee	Isingiro	kashumba	kashojwa	2021-11-04	Alive	yes	yes	yes	yes	no
36	15	10-19yrs	(10-19)	F	Nyarugugu B	Refugee	Isingiro	kashumba	kashojwa	2021-11-05	alive	yes	yes	yes	yes	no
97	15	10-19yrs	(10-19)	F	Nyarugugu B	Refugee	Isingiro	kashumba	kashojwa	2021-11-09	alive	yes	yes	yes	yes	yes
140	15	10-19yrs	(10-19)	F	Nyarugugu B	Refugee	Isingiro	kashumba	kashojwa	2021-11-14	alive	yes	yes	yes	yes	yes
43	16	10-19yrs	(10-19)	F	Nyarugugu B	Refugee	Isingiro	kashumba	kashojwa	2021-11-06	alive	yes	yes	yes	yes	no
164	16	10-19yrs	(10-19)	F	Nyarugugu B	Refugee	isingiro	kashumba	kashojwa	2021-11-22	alive	yes	yes	yes	yes	yes
30	17	10-19yrs	(10-19)	F	Nyarugugu C	Refugee	isingiro	kashumba	kashojwa	2021-11-05	alive	yes	yes	yes	yes	no
40	17	10-19yrs	(10-19)	F	Nyarugugu B	Refugee	Isingiro	kashumba	kashojwa	2021-11-06	alive	yes	yes	yes	yes	no
81	17	10-19yrs	(10-19)	F	Nyarugugu C	Refugee	Isingiro	kashumba	kashojwa	2021-08-11	alive	yes	yes	yes	yes	yes
109	17	10-19yrs	(10-19)	F	Nyarugugu C	Refugee	Isingiro	kashumba	kashojwa	2021-11-11	alive	yes	yes	yes	yes	yes
32	18	10-19yrs	(10-19)	F	Kabazana A	Refugee	Isingiro	kashumba	kashojwa	2021-11-05	alive	yes	yes	yes	yes	no
46	18	10-19yrs	(10-19)	M	Nyarugugu B	Refugee	Isingiro	kashumba	kashojwa	2021-11-07	alive	yes	yes	yes	yes	no
48	18	10-19yrs	(10-19)	M	Nyarugugu B	Refugee	Isingiro	kashumba	kashojwa	2021-11-07	alive	yes	yes	yes	yes	no
59	18	10-19yrs	(10-19)	M	Nyarugugu B	Refugee	Isingiro	kashumba	kashojwa	2021-11-07	alive	yes	yes	yes	yes	yes
63	18	10-19yrs	(10-19)	M	Nyarugugu C	Refugee	Isingiro	kashumba	kashojwa	2021-11-07	alive	yes	yes	yes	yes	yes
167	18	10-19yrs	(10-19)	F	Nyarugugu A	Refugee	isingiro	kashumba	kashojwa	2021-11-26	yes	yes	yes	yes	yes	yes
38	19	10-19yrs	(10-19)	F	Nyarugugu C	Refugee	Isingiro	kashumba	kashojwa	2021-11-05	alive	yes	yes	yes	yes	no
56	19	10-19yrs	(10-19)	F	Nyarugugu B	Refugee	Isingiro	kashumba	kashojwa	2021-11-07	alive	yes	yes	yes	yes	no
118	19	10-19yrs	(10-19)	M	Nyarugugu B	Refugee	Isingiro	kashumba	kashojwa	2021-11-11	alive	yes	yes	yes	yes	yes
170	19	10-19yrs	(10-19)	M	Nyarugugu C	Refugee	isingiro	kashumba	kashojwa	2021-11-27	yes	yes	yes	yes	yes	yes
19	20	20-29yrs	(20-39)	F	Nyarugugu C	Refugee	Isingiro	kashumba	kashojwa	2021-11-05	Alive	yes	yes	yes	yes	no
20	20	20-29yrs	(20-39)	F	Nyarugugu C	Refugee	Isingiro	kashumba	kashojwa	2021-11-05	Alive	yes	yes	yes	yes	no
39	20	20-29yrs	(20-39)	F	Nyarugugu B	Refugee	Isingiro	kashumba	kashojwa	11/6.2021	alive	yes	yes	yes	yes	no
116	20	20-29yrs	(20-39)	F	Nyarugugu B	Refugee	Isingiro	kashumba	kashojwa	2021-11-11	alive	yes	yes	yes	yes	yes
102	21	20-29yrs	(20-39)	F	Nyarugugu C	Refugee	Isingiro	kashumba	kashojwa	2021-11-10	alive	yes	yes	yes	yes	yes
165	21	20-29yrs	(20-39)	M	Nyarugugu B	Refugee	isingiro	kashumba	kashojwa	2021-11-23	alive	yes	yes	yes	yes	yes
64	22	20-29yrs	(20-39)	F	Nyarugugu C	Refugee	Isingiro	kashumba	kashojwa	2021-11-07	alive	yes	yes	yes	yes	yes
121	22	20-29yrs	(20-39)	F	Nyarugugu C	Refugee	Isingiro	kashumba	kashojwa	2021-11-11	alive	yes	yes	yes	yes	yes
12	23	20-29yrs	(20-39)	M	Nyarugugu C	Refugee	Isingiro	kashumba	kashojwa	2021-11-04	Alive	yes	yes	yes	yes	no
112	23	20-29yrs	(20-39)	F	Nyarugugu C	Refugee	Isingiro	kashumba	kashojwa	2021-11-11	alive	yes	yes	yes	yes	yes
122	23	20-29yrs	(20-39)	M	Nyarugugu B	Refugee	Isingiro	kashumba	kashojwa	2021-11-11	alive	yes	yes	yes	yes	yes
3	24	20-29yrs	(20-39)	F	Nyarugugu C	Refugee	Isingiro	kashumba	kashojwa	2021-11-03	Alive	yes	yes	yes	yes	no
4	24	20-29yrs	(20-39)	F	Nyarugugu B	Refugee	isingiro	kashumba	Kashojwa	2021-11-03	Aline	yes	yes	yes	yes	yes
104	24	20-29yrs	(20-39)	F	Nyarugugu B	Refugee	Isingiro	kashumba	kashojwa	2021-11-10	alive	yes	yes	yes	yes	yes
133	24	20-29yrs	(20-39)	F	Nyarugugu C	Refugee	Isingiro	kashumba	kashojwa	2021-11-13	alive	yes	yes	yes	yes	yes
143	24	20-29yrs	(20-39)	F	Nyarugugu C	Refugee	Isingiro	kashumba	kashojwa	2021-11-14	alive	yes	yes	yes	yes	yes
169	24	20-29yrs	(20-39)	M	Nyarugugu B	Refugee	isingiro	kashumba	kashojwa	2021-11-27	yes	yes	yes	yes	yes	yes
67	28	20-29yrs	(20-39)	F	Nyarugugu C	Refugee	Isingiro	kashumba	kashojwa	2021-08-11	alive	yes	yes	yes	yes	yes
87	29	20-29yrs	(20-39)	F	Nyarugugu B	Refugee	Isingiro	kashumba	kashojwa	2021-08-11	alive	yes	yes	yes	yes	yes
33	30	30-39yrs	(20-39)	F	Nyarugugu C	Refugee	Isingiro	kashumba	kashojwa	2021-11-06	alive	yes	yes	yes	yes	no
78	30	30-39yrs	(20-39)	M	Nyarugugu C	Refugee	Isingiro	kashumba	kashojwa	2021-08-11	alive	yes	yes	yes	yes	yes
127	31	30-39yrs	(20-39)	F	Nyarugugu B	Refugee	Isingiro	kashumba	kashojwa	2021-11-11	alive	yes	yes	yes	yes	yes
84	34	30-39yrs	(20-39)	F	Nyarugugu B	Refugee	Isingiro	kashumba	kashojwa	2021-08-11	alive	yes	yes	yes	yes	yes
148	34	30-39yrs	(20-39)	F	New congo	Refugee	Isingiro	kashumba	kashojwa	2021-11-16	alive	yes	yes	yes	yes	yes
1	35	30-39yrs	(20-39)	F	Nyarugugu C	Refugee	Isingiro	kashumba	kashojwa	2021-11-03	Alive	yes	yes	yes	yes	yes
162	35	30-39yrs	(20-39)	F	Nyarugugu B	Refugee	isingiro	kashumba	kashojwa	2021-11-22	alive	yes	yes	yes	yes	yes
24	36	30-39yrs	(20-39)	M	Nyarugugu C	Refugee	Isingiro	kashumba	kashojwa	2021-11-04	Alive	yes	yes	yes	yes	no
151	37	30-39yrs	(20-39)	M	Nyarugugu C	Refugee	Isingiro	kashumba	kashojwa	2021-11-17	alive	yes	yes	yes	yes	yes
98	38	30-39yrs	(20-39)	F	Nyarugugu B	Refugee	Isingiro	kashumba	kashojwa	2021-11-09	alive	yes	yes	yes	yes	yes
61	39	30-39yrs	(20-39)	M	Nyarugugu C	Refugee	Isingiro	kashumba	kashojwa	2021-11-07	alive	yes	yes	yes	yes	yes
94	39	30-39yrs	(20-39)	M	Nyarugugu C	Refugee	Isingiro	kashumba	kashojwa	2021-11-09	alive	yes	yes	yes	yes	yes
51	40	40-49yrs	(40-69)	M	BASECAMP	Refugee	Isingiro	kashumba	kashojwa	2021-11-07	alive	yes	yes	yes	yes	no
18	42	40-49yrs	(40-69)	M	Nyarugugu B	Refugee	Isingiro	kashumba	kashojwa	2021-11-04	Alive	yes	yes	yes	yes	no
66	42	40-49yrs	(40-69)	F	Nyarugugu C	Refugee	Isingiro	kashumba	kashojwa	2021-08-11	alive	yes	yes	yes	yes	yes
166	42	40-49yrs	(40-69)	F	Nyarugugu B	Refugee	isingiro	kashumba	kashojwa	2021-11-26	yes	yes	yes	yes	yes	yes
2	43	40-49yrs	(40-69)	F	Nyarugugu C	Refugee	Isingiro	kashumba	kashojwa	2021-11-03	Alive	yes	yes	yes	yes	yes
42	45	40-49yrs	(40-69)	F	Nyarugugu C	Refugee	Isingiro	kashumba	kashojwa	2021-11-06	alive	yes	yes	yes	yes	no
147	45	40-49yrs	(40-69)	F	Nyarugugu C	Refugee	Isingiro	kashumba	kashojwa	2021-11-16	alive	yes	yes	yes	yes	yes
107	48	40-49yrs	(40-69)	F	Nyarugugu C	Refugee	Isingiro	kashumba	kashojwa	2021-11-10	alive	yes	yes	yes	yes	yes
26	50	50-59yrs	(40-69)	F	Nyarugugu B	Refugee	Isingiro	kashumba	kashojwa	2021-11-04	Alive	yes	yes	yes	yes	no
89	50	50-59yrs	(40-69)	F	Nyarugugu B	Refugee	Isingiro	kashumba	kashojwa	2021-08-11	alive	yes	yes	yes	yes	yes
108	50	50-59yrs	(40-69)	M	Nyarugugu C	Refugee	Isingiro	kashumba	kashojwa	2021-11-10	alive	yes	yes	yes	yes	yes
159	50	50-59yrs	(40-69)	F	Nyarugugu C	Refugee	isingiro	kashumba	kashojwa	2021-11-20	alive	yes	yes	yes	yes	yes
100	53	50-59yrs	(40-69)	M	Sangano	Refugee	Isingiro	kashumba	kashojwa	2021-11-10	alive	yes	yes	yes	yes	yes
119	56	50-59yrs	(40-69)	M	Nyarugugu B	Refugee	Isingiro	kashumba	kashojwa	2021-11-11	alive	yes	yes	yes	yes	yes
139	60	60-69yrs	(40-69)	F	Nyarugugu B	Refugee	Isingiro	kashumba	kashojwa	2021-11-13	alive	yes	yes	yes	yes	yes
171	62	60-69yrs	(40-69)	F	Nyarugugu B	Refugee	isingiro	kashumba	kashojwa	2021-11-27	yes	yes	yes	yes	yes	yes
173	62	60-69yrs	(40-69)	F	Nyarugugu B	Refugee	isingiro	kashumba	kashojwa	2021-12-02	yes	yes	yes	yes	yes	yes
144	65	60-69yrs	(40-69)	F	Nyarugugu C	Refugee	Isingiro	kashumba	kashojwa	2021-11-15	alive	yes	yes	yes	yes	yes
152	65	60-69yrs	(40-69)	F	Kashojwa B	Refugee	Isingiro	kashumba	kashojwa	2021-11-17	alive	yes	yes	yes	yes	yes
154	69	60-69yrs	(40-69)	F	Nyarugugu B	National	isingiro	kashumba	kashojwa	2021-11-18	alive	yes	yes	yes	yes	yes
86	70	70-79yrs	>70	F	Nyarugugu B	Refugee	Isingiro	kashumba	kashojwa	2021-08-11	alive	yes	yes	yes	yes	yes
92	70	70-79yrs	>70	F	Nyarugugu C	Refugee	Isingiro	kashumba	kashojwa	2021-11-08	alive	yes	yes	yes	yes	yes
135	70	70-79yrs	>70	F	Nyarugugu C	Refugee	Isingiro	kashumba	kashojwa	2021-11-13	alive	yes	yes	yes	yes	yes
125	75	70-79yrs	>70	F	Nyarugugu B	Refugee	Isingiro	kashumba	kashojwa	2021-11-11	alive	yes	yes	yes	yes	yes
120	77	70-79yrs	>70	F	Nyarugugu B	Refugee	Isingiro	kashumba	kashojwa	2021-11-11	alive	yes	yes	yes	yes	yes
21	80	80+	>70	M	Nyarugugu C	Refugee	Isingiro	kashumba	kashojwa	2021-11-05	Alive	yes	yes	yes	yes	no
